# Supplementary material for: Impact of Exercise Therapy in ERAS Prehabilitation for Major Surgery: A Systematic Review
Source: Sports (Basel). 2025 Sep 10;13(9):315. doi: 10.3390/sports13090315 (PMC12473367; doi:10.3390/sports13090315)
Supplement: Supplementary file 1 [file sports-13-00315-s001.zip]

Archive with 1 entries (1 files):
- sports-3808163-supplementary.pdf
